# Supplementary material for: Plastid phylogenomics of tribe Perseeae (Lauraceae) yields insights into the evolution of East Asian subtropical evergreen broad-leaved forests
Source: BMC Plant Biol. 2022 Jan 13;22:32. doi: 10.1186/s12870-021-03413-8 (PMC8756638; doi:10.1186/s12870-021-03413-8)
Supplement: Supplementary file 16 — Additional file 16: Table S1. The species names of tribe Perseeae. [file 12870_2021_3413_MOESM16_ESM.xlsx]

## Sheet: Sheet1
Tribe	Genus	Species name	Nominator
Perseeae	Alseodaphne	Alseodaphne albifrons	Kosterm.
Perseeae	Alseodaphne	Alseodaphne archboldiana	(C.K.Allen) Kosterm.
Perseeae	Alseodaphne	Alseodaphne bancana	Miq.
Perseeae	Alseodaphne	Alseodaphne birmanica	Kosterm.
Perseeae	Alseodaphne	Alseodaphne borneensis	Gamble
Perseeae	Alseodaphne	Alseodaphne dura	Kosterm.
Perseeae	Alseodaphne	Alseodaphne elmeri	Merr.
Perseeae	Alseodaphne	Alseodaphne elongata	(Blume) Kosterm.
Perseeae	Alseodaphne	Alseodaphne foxiana	(Gamble) Kosterm.
Perseeae	Alseodaphne	Alseodaphne garciniicarpa	Kosterm.
Perseeae	Alseodaphne	Alseodaphne glauciflora	Kosterm.
Perseeae	Alseodaphne	Alseodaphne glaucina	(A.Chev. ex H.Liu) Kosterm.
Perseeae	Alseodaphne	Alseodaphne gracilis	Kosterm.
Perseeae	Alseodaphne	Alseodaphne griffithii	Kosterm.
Perseeae	Alseodaphne	Alseodaphne habrotricha	Kosterm.
Perseeae	Alseodaphne	Alseodaphne himalayana	Kosterm.
Perseeae	Alseodaphne	Alseodaphne huanglianshanensis	H.W.Li & Y.M.Shui
Perseeae	Alseodaphne	Alseodaphne insignis	Gamble
Perseeae	Alseodaphne	Alseodaphne intermedia	Kosterm.
Perseeae	Alseodaphne	Alseodaphne khasyana	(Meisn.) Kosterm.
Perseeae	Alseodaphne	Alseodaphne kochummenii	Kosterm.
Perseeae	Alseodaphne	Alseodaphne longipes	Quisumb. & Merr.
Perseeae	Alseodaphne	Alseodaphne macrantha	Kosterm.
Perseeae	Alseodaphne	Alseodaphne medogensis	H.P.Tsui
Perseeae	Alseodaphne	Alseodaphne micrantha	Kosterm.
Perseeae	Alseodaphne	Alseodaphne montana	Kosterm.
Perseeae	Alseodaphne	Alseodaphne nicobarica	(Chakrab. & Vasudeva Rao) Chakrab.
Perseeae	Alseodaphne	Alseodaphne nigrescens	(Gamble) Kosterm.
Perseeae	Alseodaphne	Alseodaphne oblanceolata	(Merr.) Kosterm.
Perseeae	Alseodaphne	Alseodaphne obovata	Kosterm.
Perseeae	Alseodaphne	Alseodaphne owdenii	R.Parker
Perseeae	Alseodaphne	Alseodaphne paludosa	Gamble
Perseeae	Alseodaphne	Alseodaphne panduriformis	Hook.f.
Perseeae	Alseodaphne	Alseodaphne panduriformis var. paucinervia	(Chakrab. & Vasudeva Rao) Chakrab.
Perseeae	Alseodaphne	Alseodaphne peduncularis	(Wall. ex Nees) Meisn.
Perseeae	Alseodaphne	Alseodaphne pendulifolia	Gamble
Perseeae	Alseodaphne	Alseodaphne perakensis	(Gamble) Kosterm.
Perseeae	Alseodaphne	Alseodaphne philippinensis	(Elmer) Kosterm.
Perseeae	Alseodaphne	Alseodaphne ramosii	Kosterm.
Perseeae	Alseodaphne	Alseodaphne rhododendropsis	Kosterm.
Perseeae	Alseodaphne	Alseodaphne ridleyi	Gamble
Perseeae	Alseodaphne	Alseodaphne rubriflora	Kosterm.
Perseeae	Alseodaphne	Alseodaphne rubrolignea	Kosterm.
Perseeae	Alseodaphne	Alseodaphne semecarpifolia	Nees
Perseeae	Alseodaphne	Alseodaphne siamensis	Kosterm.
Perseeae	Alseodaphne	Alseodaphne suboppositifolia	Kosterm.
Perseeae	Alseodaphne	Alseodaphne sulcata	Kosterm.
Perseeae	Alseodaphne	Alseodaphne tomentosa	Kosterm.
Perseeae	Alseodaphne	Alseodaphne tonkinensis	H.Liu
Perseeae	Alseodaphne	Alseodaphne utilis	Kosterm.
Perseeae	Alseodaphne	Alseodaphne wrayi	Gamble
Perseeae	Alseodaphne	Alseodaphne yunnanensis	Kosterm.
Perseeae	Alseodaphnopsis	Alseodaphnopsis andersonii	(King ex Hook. f.) H. W. Li & J. Li
Perseeae	Alseodaphnopsis	Alseodaphnopsis hainanensis	(Merr.) H. W. Li & J. Li
Perseeae	Alseodaphnopsis	Alseodaphnopsis hokouensis	(H. W. Li) H. W. Li & J. Li
Perseeae	Alseodaphnopsis	Alseodaphnopsis lanuginosa	(Kosterm.) H. W. Li & J. Li
Perseeae	Alseodaphnopsis	Alseodaphnopsis maguanensis	L.Li & J.Li
Perseeae	Alseodaphnopsis	Alseodaphnopsis marlipoensis	(H. W. Li) H. W. Li & J. Li
Perseeae	Alseodaphnopsis	Alseodaphnopsis petiolaris	(Meisn.) H. W. Li & J. Li
Perseeae	Alseodaphnopsis	Alseodaphnopsis putaoensis	L.Li, Y.H.Tan & J.Li
Perseeae	Alseodaphnopsis	Alseodaphnopsis rugosa	(Merr. & Chun) H. W. Li & J. Li
Perseeae	Alseodaphnopsis	Alseodaphnopsis sichourensis	(H. W. Li) H. W. Li & J. Li
Perseeae	Alseodaphnopsis	Alseodaphnopsis ximengensis	H. W. Li & J. Li
Perseeae	Apollonias	Apollonias arnottii	Nees
Perseeae	Dehaasia	Dehaasia acuminata	Koord. & Valeton
Perseeae	Dehaasia	Dehaasia annamensis	Kosterm.
Perseeae	Dehaasia	Dehaasia arunachalensis	M.Gangop.
Perseeae	Dehaasia	Dehaasia assamica	Kosterm.
Perseeae	Dehaasia	Dehaasia brachybotrys	(Merr.) Kosterm.
Perseeae	Dehaasia	Dehaasia caesia	Blume
Perseeae	Dehaasia	Dehaasia cairocan	(Vidal) C.K.Allen
Perseeae	Dehaasia	Dehaasia candolleana	(Meisn.) Kosterm.
Perseeae	Dehaasia	Dehaasia celebica	Kosterm.
Perseeae	Dehaasia	Dehaasia corynantha	Kosterm.
Perseeae	Dehaasia	Dehaasia cuneata	(Blume) Blume
Perseeae	Dehaasia	Dehaasia firma	Blume
Perseeae	Dehaasia	Dehaasia gigantocarpa	Kosterm.
Perseeae	Dehaasia	Dehaasia hainanensis	Kosterm.
Perseeae	Dehaasia	Dehaasia hirsuta	Kosterm.
Perseeae	Dehaasia	Dehaasia incrassata	(Jack) Nees
Perseeae	Dehaasia	Dehaasia kerrii	Kosterm.
Perseeae	Dehaasia	Dehaasia kurzii	King ex Hook.f.
Perseeae	Dehaasia	Dehaasia kwangtungensis	Kosterm.
Perseeae	Dehaasia	Dehaasia lancifolia	Ridl.
Perseeae	Dehaasia	Dehaasia longipedicellata	(Ridl.) Kosterm.
Perseeae	Dehaasia	Dehaasia longipetiolata	Kosterm.
Perseeae	Dehaasia	Dehaasia membranacea	Kosterm.
Perseeae	Dehaasia	Dehaasia palembanica	Kosterm.
Perseeae	Dehaasia	Dehaasia paradoxa	Blume
Perseeae	Dehaasia	Dehaasia pauciflora	Blume
Perseeae	Dehaasia	Dehaasia polyneura	(Miq.) Kosterm.
Perseeae	Dehaasia	Dehaasia pugerensis	Koord. & Valeton
Perseeae	Dehaasia	Dehaasia rangamattiensis	M.Gangop.
Perseeae	Dehaasia	Dehaasia spectabilis	Miq.
Perseeae	Dehaasia	Dehaasia subcaesia	Miq.
Perseeae	Dehaasia	Dehaasia suborbicularis	Lecomte
Perseeae	Dehaasia	Dehaasia sumatrana	Kosterm.
Perseeae	Dehaasia	Dehaasia sumbaensis	Kosterm.
Perseeae	Dehaasia	Dehaasia teijsmannii	Kosterm.
Perseeae	Dehaasia	Dehaasia titanophylla	(Airy Shaw) Kosterm.
Perseeae	Dehaasia	Dehaasia tomentosa	(Blume) Kosterm.
Perseeae	Dehaasia	Dehaasia turfosa	Kosterm.
Perseeae	Dehaasia	Dehaasia velutinosa	Kosterm.
Perseeae	Machilus	Machilus angustifolia	Mase, Tagane & Yahara
Perseeae	Machilus	Machilus arunachalensis	(M. Gangop) T.W. Xiao & Y. Yang
Perseeae	Machilus	Machilus attenuata	F.N.Wei & S.C.Tang
Perseeae	Machilus	Machilus austroguizhouensis	S.K. Lee & F.N. Wei
Perseeae	Machilus	Machilus balansae	(Airy Shaw) F.N.Wei & S.C.Tang
Perseeae	Machilus	Machilus bhaskarii	(M. Gangop) T.W. Xiao & Y. Yang
Perseeae	Machilus	Machilus bokorensis	Yahara & Tagane
Perseeae	Machilus	Machilus bonii	Lecomte
Perseeae	Machilus	Machilus boninensis	Koidz.
Perseeae	Machilus	Machilus breviflora	(Benth.) Hemsl.
Perseeae	Machilus	Machilus brevipaniculata	Yahara & Tagane
Perseeae	Machilus	Machilus calcicola	C.J. Qi
Perseeae	Machilus	Machilus cambodiana	Mase, Tagane & Yahara
Perseeae	Machilus	Machilus cavaleriei	H. Lév.
Perseeae	Machilus	Machilus chayuensis	S.K. Lee
Perseeae	Machilus	Machilus chekiangensis	S.K. Lee
Perseeae	Machilus	Machilus chienkweiensis	S.K. Lee
Perseeae	Machilus	Machilus chinensis	(Benth.) Hemsl.
Perseeae	Machilus	Machilus chrysotricha	H.W. Li
Perseeae	Machilus	Machilus chuanchienensis	S.K. Lee
Perseeae	Machilus	Machilus cicatricosa	S.K. Lee
Perseeae	Machilus	Machilus daozhenensis	Y.K. Li
Perseeae	Machilus	Machilus declinata	(Blume) T.W. Xiao & Y. Yang
Perseeae	Machilus	Machilus decursinervis	Chun
Perseeae	Machilus	Machilus dinganensis	S.K. Lee & F.N. Wei
Perseeae	Machilus	Machilus dumicola	(W.W. Sm.) H.W. Li
Perseeae	Machilus	Machilus duthiei	King
Perseeae	Machilus	Machilus edulis	King ex Hook.f.
Perseeae	Machilus	Machilus elephanti	Mase, Tagane & Yahara
Perseeae	Machilus	Machilus faberi	Hemsl.
Perseeae	Machilus	Machilus fasciculata	H.W. Li
Perseeae	Machilus	Machilus foonchewii	S.K. Lee
Perseeae	Machilus	Machilus forrestii	(W.W. Sm.) L. Li, J. Li & H.W. Li
Perseeae	Machilus	Machilus fruticosa	Kurz
Perseeae	Machilus	Machilus fukienensis	Hung T. Chang
Perseeae	Machilus	Machilus gamblei	King ex Hook. f.
Perseeae	Machilus	Machilus glabrophylla	J.F. Zuo
Perseeae	Machilus	Machilus glaucescens	(Nees) Wight
Perseeae	Machilus	Machilus glaucifolia	S.K. Lee & F.N. Wei
Perseeae	Machilus	Machilus gongshanensis	H.W. Li
Perseeae	Machilus	Machilus gracillima	Chun
Perseeae	Machilus	Machilus grandibracteata	S.K. Lee & F.N. Wei
Perseeae	Machilus	Machilus grijsii	Hance
Perseeae	Machilus	Machilus haridasanii	(M. Gangop) T.W. Xiao & Y. Yang
Perseeae	Machilus	Machilus ichangensis	Rehder & E.H. Wilson
Perseeae	Machilus	Machilus ichangensis var. leiophylla	Hand.-Mazz.
Perseeae	Machilus	Machilus japonica	Siebold & Zucc.
Perseeae	Machilus	Machilus japonica var. kusanoi	(Hayata) J.C. Liao
Perseeae	Machilus	Machilus kerrii	(Gamble) Mase, Tagane & Yahara
Perseeae	Machilus	Machilus konishii	Hayata
Perseeae	Machilus	Machilus kurzii	King ex Hook. f.
Perseeae	Machilus	Machilus kwangtungensis	Yen C. Yang
Perseeae	Machilus	Machilus lenticellata	S.K. Lee & F.N. Wei
Perseeae	Machilus	Machilus leptophylla	Hand.-Mazz.
Perseeae	Machilus	Machilus lichuanensis	W.C. Cheng
Perseeae	Machilus	Machilus litseifolia	S.K. Lee
Perseeae	Machilus	Machilus lobitensis	(M. Gangop) T.W. Xiao & Y. Yang
Perseeae	Machilus	Machilus lohuiensis	S.K. Lee
Perseeae	Machilus	Machilus longipes	Hung T. Chang
Perseeae	Machilus	Machilus macrantha	Nees
Perseeae	Machilus	Machilus mangdangshanensis	Q.F. Zheng
Perseeae	Machilus	Machilus melanophylla	H.W. Li
Perseeae	Machilus	Machilus miaoshanensis	F.N. Wei & C.Q. Lin
Perseeae	Machilus	Machilus microcarpa	Hemsl.
Perseeae	Machilus	Machilus microcarpa var. omeiensis	S.K. Lee
Perseeae	Machilus	Machilus microphylla	(H.W. Li) L. Li, J. Li & H.W. Li
Perseeae	Machilus	Machilus minkweiensis	S.K. Lee
Perseeae	Machilus	Machilus minutiflora	(H.W. Li) L. Li, J. Li & H.W. Li
Perseeae	Machilus	Machilus minutiloba	S.K. Lee
Perseeae	Machilus	Machilus montana	L. Li, J. Li & H.W. Li
Perseeae	Machilus	Machilus monticola	S.K. Lee
Perseeae	Machilus	Machilus multinervia	H. Liu
Perseeae	Machilus	Machilus nakao	S.K. Lee
Perseeae	Machilus	Machilus nanchuanensis	N. Chao
Perseeae	Machilus	Machilus nanmu	(Oliv.) Hemsl.
Perseeae	Machilus	Machilus obovatifolia	(Hayata) Kaneh. & Sasaki
Perseeae	Machilus	Machilus obscurinervis	S.K. Lee
Perseeae	Machilus	Machilus oculodracontis	Chun
Perseeae	Machilus	Machilus odoratissima	Nees
Perseeae	Machilus	Machilus oreophila	Hance
Perseeae	Machilus	Machilus ovatiloba	S.K. Lee
Perseeae	Machilus	Machilus parabreviflora	Hung T. Chang
Perseeae	Machilus	Machilus parapauhoi	F.N.Wei, S.C.Tang & W.B.Xu
Perseeae	Machilus	Machilus pauhoi	Kaneh.
Perseeae	Machilus	Machilus phoenicis	Dunn
Perseeae	Machilus	Machilus platycarpa	Chun
Perseeae	Machilus	Machilus pomifera	(Kosterm.) S.K. Lee
Perseeae	Machilus	Machilus pyramidalis	H.W. Li
Perseeae	Machilus	Machilus rehderi	C.K. Allen
Perseeae	Machilus	Machilus reticulata	K.M. Lan
Perseeae	Machilus	Machilus robusta	W.W. Sm.
Perseeae	Machilus	Machilus rufipes	H.W. Li
Perseeae	Machilus	Machilus russellii	(M. Gangop) T.W. Xiao & Y. Yang
Perseeae	Machilus	Machilus salicina	Hance
Perseeae	Machilus	Machilus salicoides	S.K. Lee
Perseeae	Machilus	Machilus seimensis	Mase, Tagane & Yahara
Perseeae	Machilus	Machilus sharmae	(M. Gangop) T.W. Xiao & Y. Yang
Perseeae	Machilus	Machilus shiwandashanica	Hung T. Chang
Perseeae	Machilus	Machilus shweliensis	W.W. Sm.
Perseeae	Machilus	Machilus sichourensis	H.W. Li
Perseeae	Machilus	Machilus sichuanensis	N. Chao ex S. K. Lee
Perseeae	Machilus	Machilus sikkimensis	(M. Gangop) T.W. Xiao & Y. Yang
Perseeae	Machilus	Machilus submultinervia	Y.K. Li
Perseeae	Machilus	Machilus sumatrana	(Kosterm.) F.N. Wei & S.C. Tang
Perseeae	Machilus	Machilus tenuipilis	H.W. Li
Perseeae	Machilus	Machilus thunbergii	Siebold & Zucc.
Perseeae	Machilus	Machilus tingzhourensis	M.M. Lin, T.F. Que & S.Q. Zheng
Perseeae	Machilus	Machilus upendrae	(M. Gangop) T.W. Xiao & Y. Yang
Perseeae	Machilus	Machilus velutina	Champ. ex Benth.
Perseeae	Machilus	Machilus velutinoides	S.K. Lee & F.N. Wei
Perseeae	Machilus	Machilus verruculosa	H.W. Li
Perseeae	Machilus	Machilus versicolora	S.K. Lee & F.N. Wei
Perseeae	Machilus	Machilus viridis	Hand.-Mazz.
Perseeae	Machilus	Machilus wangchiana	Chun
Perseeae	Machilus	Machilus wenshanensis	H.W. Li
Perseeae	Machilus	Machilus yunnanensis	Lecomte
Perseeae	Machilus	Machilus yunnanensis var. tibetana	S.K. Lee
Perseeae	Machilus	Machilus zuihoensis	Hayata
Perseeae	Machilus	Machilus zuihoensis var. mushaensis	(F.Y. Lu) Y.C. Liu
Perseeae	Nothaphoebe	Nothaphoebe annamensis	A.Chev. ex H.Liu
Perseeae	Nothaphoebe	Nothaphoebe condensa	Ridl.
Perseeae	Nothaphoebe	Nothaphoebe coriacea	Kosterm.
Perseeae	Nothaphoebe	Nothaphoebe crassifolia	(Ridl.) Kosterm.
Perseeae	Nothaphoebe	Nothaphoebe elata	(Kosterm.) Kosterm.
Perseeae	Nothaphoebe	Nothaphoebe falcata	Blume
Perseeae	Nothaphoebe	Nothaphoebe foetida	(Kosterm.) Kosterm.
Perseeae	Nothaphoebe	Nothaphoebe gigaphylla	Kosterm.
Perseeae	Nothaphoebe	Nothaphoebe helophila	(Kosterm.) Kosterm.
Perseeae	Nothaphoebe	Nothaphoebe heterophylla	Merr.
Perseeae	Nothaphoebe	Nothaphoebe leytensis	(Elmer) Merr.
Perseeae	Nothaphoebe	Nothaphoebe macrocarpa	(Blume) Meisn.
Perseeae	Nothaphoebe	Nothaphoebe magnifica	(Kosterm.) Kosterm.
Perseeae	Nothaphoebe	Nothaphoebe novoguineensis	Kaneh. & Hatus.
Perseeae	Nothaphoebe	Nothaphoebe pachyphylla	Kosterm.
Perseeae	Nothaphoebe	Nothaphoebe pahangensis	Kosterm.
Perseeae	Nothaphoebe	Nothaphoebe poilanei	H.Liu
Perseeae	Nothaphoebe	Nothaphoebe siamensis	Kosterm.
Perseeae	Nothaphoebe	Nothaphoebe umbelliflora	(Blume) Blume
Perseeae	Persea	Persea alba	Nees & Mart.
Perseeae	Persea	Persea albida	Kosterm.
Perseeae	Persea	Persea albiramea	van der Werff
Perseeae	Persea	Persea americana	Mill.
Perseeae	Persea	Persea areolatocostae	(C.K.Allen) van der Werff
Perseeae	Persea	Persea aurata	Miq.
Perseeae	Persea	Persea barbujana	(Cav.) Mabb. & Nieto Fel.
Perseeae	Persea	Persea benthamiana	Meisn.
Perseeae	Persea	Persea bernardii	L.E.Kopp
Perseeae	Persea	Persea bilocularis	L.E. Kopp
Perseeae	Persea	Persea boldufolia	Mez
Perseeae	Persea	Persea bootanica	(Meisn.) Kosterm.
Perseeae	Persea	Persea borbonia	(L.) Spreng.
Perseeae	Persea	Persea brenesii	Standl.
Perseeae	Persea	Persea brevipes	Meisn.
Perseeae	Persea	Persea brevipetiolata	van der Werff
Perseeae	Persea	Persea buchtienii	O.C. Schmidt
Perseeae	Persea	Persea bullata	L.E. Kopp
Perseeae	Persea	Persea caerulea	(Ruiz & Pav.) Mez
Perseeae	Persea	Persea caesia	Meisn.
Perseeae	Persea	Persea campii	L.E. Kopp
Perseeae	Persea	Persea carolinensis	(Catesby ex Michx.) Nees
Perseeae	Persea	Persea chamissonis	Mez
Perseeae	Persea	Persea chrysantha	Lorea-Hern.
Perseeae	Persea	Persea cinerascens	S.F. Blake
Perseeae	Persea	Persea conferta	L.E. Kopp
Perseeae	Persea	Persea corymbosa	Mez
Perseeae	Persea	Persea croatii	van der Werff
Perseeae	Persea	Persea croizatii	van der Werff
Perseeae	Persea	Persea cuneata	Meisn.
Perseeae	Persea	Persea curranii	(Merr.) Kosterm.
Perseeae	Persea	Persea donnell-smithii	Mez
Perseeae	Persea	Persea fastigiata	L.E.Kopp
Perseeae	Persea	Persea fastigiata var. bilocularis	L.E. Kopp
Perseeae	Persea	Persea fastigiata var. sericea	L.E. Kopp
Perseeae	Persea	Persea fendleri	van der Werff
Perseeae	Persea	Persea fluviatilis	van der Werff
Perseeae	Persea	Persea fulva	L.E.Kopp
Perseeae	Persea	Persea fulva var. strigosifolia	L.E. Kopp
Perseeae	Persea	Persea fusca	Mez
Perseeae	Persea	Persea fusca var. angustifolia	Mez
Perseeae	Persea	Persea glabra	van der Werff
Perseeae	Persea	Persea grandiflora	L.E.Kopp
Perseeae	Persea	Persea haenkeana	Mez
Perseeae	Persea	Persea hexanthera	L.E. Kopp
Perseeae	Persea	Persea himalayaensis	M.Gangop.
Perseeae	Persea	Persea hintonii	C.K. Allen
Perseeae	Persea	Persea hirta	Nees
Perseeae	Persea	Persea humilis	Nash
Perseeae	Persea	Persea indica	(L.) Spreng.
Perseeae	Persea	Persea jariensis	Vattimo-Gil
Perseeae	Persea	Persea jenmanii	Mez
Perseeae	Persea	Persea julianae	van der Werff
Perseeae	Persea	Persea laevifolia	van der Werff
Perseeae	Persea	Persea liebmannii	Mez
Perseeae	Persea	Persea lingue	(Ruiz & Pav.) Nees
Perseeae	Persea	Persea longipes	(Schltdl.) Meisn.
Perseeae	Persea	Persea maguirei	L.E.Kopp
Perseeae	Persea	Persea major	(Nees) L.E. Kopp
Perseeae	Persea	Persea meridensis	L.E.Kopp
Perseeae	Persea	Persea microphylla	Mez
Perseeae	Persea	Persea mutisii	Kunth
Perseeae	Persea	Persea negracotensis	O.C. Schmidt
Perseeae	Persea	Persea nivea	Mez
Perseeae	Persea	Persea nudigemma	van der Werff
Perseeae	Persea	Persea obovata	Nees & Mart.
Perseeae	Persea	Persea obscura	Lorea-Hern.
Perseeae	Persea	Persea obtusifolia	L.E.Kopp
Perseeae	Persea	Persea pajonalis	van der Werff
Perseeae	Persea	Persea pallescens	(Mez) Lorea-Hern.
Perseeae	Persea	Persea palustris	(Raf.) Sarg.
Perseeae	Persea	Persea peduncularis	(Nees) Nees
Perseeae	Persea	Persea pedunculosa	Meisn.
Perseeae	Persea	Persea perglauca	Lundell
Perseeae	Persea	Persea perseiphylla	(C.K.Allen) van der Werff
Perseeae	Persea	Persea peruviana	Nees
Perseeae	Persea	Persea povedae	W.C. Burger
Perseeae	Persea	Persea pseudofasciculata	L.E.Kopp
Perseeae	Persea	Persea punctata	Meisn.
Perseeae	Persea	Persea purpusii	L.E. Kopp
Perseeae	Persea	Persea pyrifolia	(D. Don) Spreng.
Perseeae	Persea	Persea raimondii	O.C. Schmidt
Perseeae	Persea	Persea rigens	C.K.Allen
Perseeae	Persea	Persea rigida	Nees & Mart.
Perseeae	Persea	Persea rufescens	Lundell
Perseeae	Persea	Persea rufotomentosa	Nees & C. Mart.
Perseeae	Persea	Persea ruizii	J.F.Macbr.
Perseeae	Persea	Persea schiedeana	Nees
Perseeae	Persea	Persea sericea	Kunth
Perseeae	Persea	Persea sessilis	Standl. & Steyerm.
Perseeae	Persea	Persea silvatica	van der Werff
Perseeae	Persea	Persea sphaerocarpa	(H.J.P.Winkl.) Kosterm.
Perseeae	Persea	Persea splendens	Meisn.
Perseeae	Persea	Persea standleyi	C.K.Allen
Perseeae	Persea	Persea stricta	Mez
Perseeae	Persea	Persea subcordata	(Ruiz & Pav.) Nees
Perseeae	Persea	Persea trollii	O.C. Schmidt
Perseeae	Persea	Persea venosa	Nees & Mart. ex Nees
Perseeae	Persea	Persea veraguasensis	Seem.
Perseeae	Persea	Persea vesticula	Standl. & Steyerm.
Perseeae	Persea	Persea weberbaueri	Mez
Perseeae	Persea	Persea willdenovii	Kosterm.
Perseeae	Phoebe	Phoebe angustifolia	Meisn.
Perseeae	Phoebe	Phoebe attenuata	(Nees) Nees
Perseeae	Phoebe	Phoebe baishyae	M.Gangop.
Perseeae	Phoebe	Phoebe benthamiana	(Nees) Mez
Perseeae	Phoebe	Phoebe bournei	(Hemsl.) Yen C. Yang
Perseeae	Phoebe	Phoebe brachythyrsa	H.W. Li
Perseeae	Phoebe	Phoebe calcarea	S.K. Lee & F.N. Wei
Perseeae	Phoebe	Phoebe canescens	(Blume) Miq.
Perseeae	Phoebe	Phoebe cathia	(D. Don) Kosterm.
Perseeae	Phoebe	Phoebe cavaleriei	(H. Lév.) Y. Yang et Bing Liu
Perseeae	Phoebe	Phoebe chekiangensis	P.T. Li
Perseeae	Phoebe	Phoebe crassipedicella	S.K. Lee & F.N. Wei
Perseeae	Phoebe	Phoebe excelsa	(Blume) Nees
Perseeae	Phoebe	Phoebe falcata	(Blume) Miq.
Perseeae	Phoebe	Phoebe forbesii	Gamble
Perseeae	Phoebe	Phoebe formosana	(Hayata) Hayata
Perseeae	Phoebe	Phoebe glaucifolia	S. Lee & F.N. Wei
Perseeae	Phoebe	Phoebe glaucophylla	H.W. Li
Perseeae	Phoebe	Phoebe grandis	(Nees) Merr.
Perseeae	Phoebe	Phoebe hainanensis	Merr.
Perseeae	Phoebe	Phoebe hainesiana	Brandis
Perseeae	Phoebe	Phoebe hedgei	M.Gangop. & A.Sarmah
Perseeae	Phoebe	Phoebe hekouensis	Bing Liu, W.Y. Jin, L.N. Zhao & Y. Yang
Perseeae	Phoebe	Phoebe hui	W.C. Cheng ex Yen C. Yang
Perseeae	Phoebe	Phoebe hunanensis	Hand.-Mazz.
Perseeae	Phoebe	Phoebe hungmoensis	S.K. Lee
Perseeae	Phoebe	Phoebe kwangsiensis	H. Liu
Perseeae	Phoebe	Phoebe lanceolata	(Nees) Nees
Perseeae	Phoebe	Phoebe legendrei	Lecomte
Perseeae	Phoebe	Phoebe lichuanensis	S.K. Lee
Perseeae	Phoebe	Phoebe lummaoensis	M.Gangop.
Perseeae	Phoebe	Phoebe macrocarpa	C.Y. Wu
Perseeae	Phoebe	Phoebe megacalyx	H.W. Li
Perseeae	Phoebe	Phoebe mollis	Mez
Perseeae	Phoebe	Phoebe motuonan	S.K. Lee & F.N. Wei
Perseeae	Phoebe	Phoebe neurantha	(Hemsl.) Gamble
Perseeae	Phoebe	Phoebe neurantha var. brevifolia	H.W. Li
Perseeae	Phoebe	Phoebe neurantha var. cavaleriei	H. Liu
Perseeae	Phoebe	Phoebe neuranthoides	S.K. Lee & F.N. Wei
Perseeae	Phoebe	Phoebe nigrifolia	S.K. Lee & F.N. Wei
Perseeae	Phoebe	Phoebe palghatensis	M.Gangop.
Perseeae	Phoebe	Phoebe pallida	(Nees) Nees
Perseeae	Phoebe	Phoebe paniculata	(Nees) Nees
Perseeae	Phoebe	Phoebe prazeri	M.Gangop.
Perseeae	Phoebe	Phoebe puwenensis	W.C. Cheng
Perseeae	Phoebe	Phoebe rufescens	H.W. Li
Perseeae	Phoebe	Phoebe scortechinii	(Gamble) Kochummen
Perseeae	Phoebe	Phoebe sheareri	(Hemsl.) Gamble
Perseeae	Phoebe	Phoebe sheareri var. omeiensis	(Yen C. Yang) N. Chao
Perseeae	Phoebe	Phoebe sterculioides	(Elmer) Merr.
Perseeae	Phoebe	Phoebe tavoyana	(Meisn.) Hook. f.
Perseeae	Phoebe	Phoebe trinervis	Lundell
Perseeae	Phoebe	Phoebe yaiensis	S.K. Lee
Perseeae	Phoebe	Phoebe yunnanensis	H.W. Li
Perseeae	Phoebe	Phoebe zhennan	S.K. Lee & F.N. Wei
