# Supplementary material for: Plastid phylogenomics of tribe Perseeae (Lauraceae) yields insights into the evolution of East Asian subtropical evergreen broad-leaved forests
Source: BMC Plant Biol. 2022 Jan 13;22:32. doi: 10.1186/s12870-021-03413-8 (PMC8756638; doi:10.1186/s12870-021-03413-8)
Supplement: Supplementary file 17 — Additional file 17: Table S2. Characteristics of the 242 loci of tribe Perseeae and outgroups. [file 12870_2021_3413_MOESM17_ESM.xlsx]

## Sheet: Sheet1
Alignment_name	Alignment length	Number of gaps	Parsimony informative sites	AT content (%)
accD_ali.fasta	1524	732	9	62.9
atpA_ali.fasta	1524	5	10	57.7
atpB_ali.fasta	1497	0	15	57
atpE_ali.fasta	405	0	2	58.1
atpF_ali.fasta	555	180	8	61
atpH_ali.fasta	246	0	1	54
atpI_ali.fasta	744	0	3	60.8
ccsA_ali.fasta	961	610	15	65.4
cemA_ali.fasta	690	0	6	64.6
clpP_ali.fasta	609	0	1	57
infA_ali.fasta	234	0	2	62
matK_ali.fasta	1530	12	22	63.9
ndhA_ali.fasta	1095	6	6	62.2
ndhB_ali.fasta	1533	3240	3	61.9
ndhC_ali.fasta	363	0	3	61.7
ndhD_ali.fasta	1509	6	23	62.5
ndhE_ali.fasta	306	0	6	65.9
ndhF_ali.fasta	2242	812	51	65.1
ndhG_ali.fasta	531	0	7	62.7
ndhH_ali.fasta	1182	0	7	60.5
ndhI_ali.fasta	543	0	1	64.5
ndhJ_ali.fasta	477	0	0	58.1
ndhK_ali.fasta	858	5400	11	61.2
petA_ali.fasta	963	1	8	58.6
petB_ali.fasta	648	0	4	59.3
petD_ali.fasta	489	360	7	59.8
petG_ali.fasta	114	0	1	63.5
petL_ali.fasta	134	196	1	64.3
petN_ali.fasta	90	0	1	57.8
psaA_ali.fasta	2253	0	14	56.4
psaB_ali.fasta	2205	0	12	57.6
psaC_ali.fasta	246	0	4	57.2
psaI_ali.fasta	111	0	0	65.8
psaJ_ali.fasta	135	0	0	57.8
psbA_ali.fasta	1062	0	10	57.8
psbB_ali.fasta	1527	0	12	55.2
psbC_ali.fasta	1422	0	3	55.2
psbD_ali.fasta	1062	0	3	57.1
psbE_ali.fasta	252	0	1	58.1
psbF_ali.fasta	120	0	1	59
psbH_ali.fasta	222	0	1	60
psbI_ali.fasta	112	61	0	62.2
psbJ_ali.fasta	123	0	2	57.8
psbK_ali.fasta	180	0	0	61.1
psbL_ali.fasta	117	0	2	65.7
psbM_ali.fasta	105	0	0	68.6
psbN_ali.fasta	132	0	0	54.5
psbT_ali.fasta	108	0	1	63.1
psbZ_ali.fasta	189	0	1	65.6
rbcL_ali.fasta	1428	0	21	54.6
rpl14_ali.fasta	369	0	10	59.2
rpl16_ali.fasta	405	0	3	55.6
rpl2_ali.fasta	822	0	12	55.4
rpl20_ali.fasta	354	0	1	59.9
rpl22_ali.fasta	610	38	9	61.7
rpl23_ali.fasta	331	977	2	63
rpl32_ali.fasta	174	0	4	62.1
rpl33_ali.fasta	201	0	0	64.2
rpl36_ali.fasta	114	0	0	61.4
rpoA_ali.fasta	1020	0	11	63.3
rpoB_ali.fasta	3183	0	29	59.6
rpoC1_ali.fasta	2052	0	11	60.4
rpoC2_ali.fasta	4185	1644	49	61.3
rps11_ali.fasta	393	0	1	55.2
rps12_ali.fasta	373	1608	0	57.9
rps14_ali.fasta	303	0	4	57.9
rps15_ali.fasta	267	0	3	68.2
rps16_ali.fasta	270	0	2	64.1
rps18_ali.fasta	306	0	3	65.6
rps19_ali.fasta	279	0	1	62.7
rps2_ali.fasta	711	0	17	60.9
rps3_ali.fasta	663	0	5	62.9
rps4_ali.fasta	606	0	6	60.8
rps7_ali.fasta	468	0	0	60
rps8_ali.fasta	414	915	6	63.8
ycf1_ali.fasta	5653	14818	154	67.3
ycf2_ali.fasta	7050	12432	80	62.3
ycf3_ali.fasta	507	0	3	60.8
ycf4_ali.fasta	555	0	5	59.4
accD_-_--psaI_+__ali.fasta	703	7170	17	69
accD_+_--rbcL_-__ali.fasta	733	3243	7	65.7
atpA_-_--trnR-UCU_-__ali.fasta	112	1	3	67.9
atpA_+_--atpF__exon2_-__ali.fasta	74	363	6	72.7
atpB_+_--rbcL_+__ali.fasta	795	2667	14	68.4
atpE_-_--trnM-CAU_-__ali.fasta	262	2002	1	68.5
atpF__exon1_-_--atpF__exon2_+__ali.fasta	742	849	9	64.4
atpF__exon1_+_--atpH_-__ali.fasta	462	707	7	67
atpH_+_--atpI_-__ali.fasta	670	320	12	66.6
atpI_+_--rps2_-__ali.fasta	222	18	1	66.1
ccsA_-_--ndhD_-__ali.fasta	255	1174	10	70.7
ccsA_+_--trnL-UAG_-__ali.fasta	531	27081	5	64.8
cemA_-_--petA_+__ali.fasta	222	0	2	62.1
cemA_+_--ycf4_-__ali.fasta	938	1533	17	64.9
clpP__exon1_-_--clpP__exon2_+__ali.fasta	800	1195	10	64.2
clpP__exon1_+_--psbB_+__ali.fasta	440	763	7	67.5
clpP__exon2_-_--clpP__exon3_+__ali.fasta	691	2252	7	67.4
clpP__exon3_-_--rps12__exon1_+__ali.fasta	151	270	0	67.1
infA_-_--rpl36_+__ali.fasta	116	61	2	70.4
infA_+_--rps8_-__ali.fasta	116	0	2	58.6
matK_-_--trnK-UUU__exon2_+__ali.fasta	272	0	9	65.5
matK_+_--trnK-UUU__exon1_-__ali.fasta	727	939	6	64.1
ndhA__exon1_-_--ndhA__exon2_+__ali.fasta	1140	1219	29	64.5
ndhA__exon2_-_--ndhI_+__ali.fasta	78	0	1	69.2
ndhB__exon1_-_--ndhB__exon2_+__ali.fasta	702	0	1	60.8
ndhB__exon1_+_--rps7_-__ali.fasta	383	474	1	62.9
ndhB__exon2_-_--trnL-CAA_+__ali.fasta	560	0	0	63
ndhC_+_--trnV-UAC__exon2_-__ali.fasta	1944	6629	38	65.1
ndhD_+_--psaC_-__ali.fasta	120	180	2	59.9
ndhE_-_--psaC_+__ali.fasta	267	2	6	70.7
ndhE_+_--ndhG_-__ali.fasta	255	475	5	72.9
ndhF_-_--trnN-GUU_+__ali.fasta	2070	16197	25	64.5
ndhF_+_--rpl32_+__ali.fasta	1400	12958	65	72.7
ndhG_+_--ndhI_-__ali.fasta	335	244	7	69.1
ndhH_+_--rps15_-__ali.fasta	107	0	3	71.1
ndhJ_-_--trnF-GAA_-__ali.fasta	608	3875	9	63.5
ndhJ_+_--ndhK_-__ali.fasta	99	0	0	64.6
petA_-_--psbJ_-__ali.fasta	1317	10076	55	64.9
petB__exon1_-_--petB__exon2_+__ali.fasta	811	1348	8	65.1
petB__exon1_+_--psbH_-__ali.fasta	118	0	3	60.2
petB__exon2_-_--petD__exon1_+__ali.fasta	197	0	1	70.6
petD__exon1_-_--petD__exon2_+__ali.fasta	734	1066	6	62.2
petD__exon2_-_--rpoA_-__ali.fasta	189	121	1	69
petG_-_--trnW-CCA_-__ali.fasta	124	295	6	68.5
petG_+_--petL_-__ali.fasta	174	0	3	68.7
petL_+_--psbE_+__ali.fasta	1365	7516	21	66
petN_-_--psbM_-__ali.fasta	1112	2933	24	66.1
petN_+_--trnC-GCA_-__ali.fasta	1071	957	22	61.9
psaA_-_--psaB_+__ali.fasta	25	0	0	56
psaA_+_--ycf3__exon3_-__ali.fasta	645	277	7	64.7
psaB_-_--rps14_+__ali.fasta	132	229	2	65.4
psaI_-_--ycf4_+__ali.fasta	444	430	8	66.5
psaJ_-_--rpl33_+__ali.fasta	436	513	11	65.6
psaJ_+_--trnP-UGG_+__ali.fasta	375	94	4	68.8
psbA_-_--trnH-GUG_+__ali.fasta	415	1672	38	70.9
psbA_+_--trnK-UUU__exon2_-__ali.fasta	235	61	5	66.9
psbB_-_--psbT_+__ali.fasta	184	413	2	65.6
psbC_-_--trnS-UGA_-__ali.fasta	222	475	11	62.3
psbD_+_--trnT-GGU_-__ali.fasta	1504	3718	24	65.2
psbF_-_--psbL_+__ali.fasta	22	0	0	63.6
psbH_+_--psbN_+__ali.fasta	107	0	1	67.7
psbI_-_--trnS-GCU_-__ali.fasta	144	354	2	66.8
psbI_+_--psbK_-__ali.fasta	384	24	12	65.7
psbJ_+_--psbL_-__ali.fasta	126	0	0	62.7
psbK_+_--trnQ-UUG_+__ali.fasta	335	0	7	70.1
psbM_+_--trnD-GUC_-__ali.fasta	1086	5878	27	62.5
psbN_-_--psbT_-__ali.fasta	58	8	0	65.5
psbZ_-_--trnG-GCC_+__ali.fasta	279	973	6	65.6
psbZ_+_--trnS-UGA_+__ali.fasta	323	145	5	63.3
rpl14_-_--rps8_+__ali.fasta	186	439	9	69.6
rpl14_+_--rpl16__exon2_-__ali.fasta	132	213	10	68.1
rpl16__exon1_-_--rpl16__exon2_+__ali.fasta	985	873	10	63.3
rpl16__exon1_+_--rps3_-__ali.fasta	159	436	5	69
rpl2__exon1_-_--rpl2__exon2_+__ali.fasta	691	923	16	62
rpl2__exon1_+_--rpl23_-__ali.fasta	35	223	5	90.5
rpl2__exon2_-_--rps19_+__ali.fasta	79	345	5	70.8
rpl20_-_--rps18_-__ali.fasta	263	378	4	63.4
rpl20_+_--rps12__exon1_-__ali.fasta	764	450	8	63.9
rpl22_+_--rps19_-__ali.fasta	56	0	1	58.4
rpl23_+_--trnI-CAU_-__ali.fasta	169	1744	3	61.8
rpl32_-_--trnL-UAG_+__ali.fasta	1469	6156	61	69.9
rpl33_-_--rps18_+__ali.fasta	146	372	6	65.8
rpl36_-_--rps11_+__ali.fasta	112	0	3	67.3
rpoA_+_--rps11_-__ali.fasta	68	0	2	79
rpoB_-_--rpoC1__exon1_+__ali.fasta	26	0	0	73.1
rpoB_+_--trnC-GCA_+__ali.fasta	1230	4992	16	68
rpoC1__exon1_-_--rpoC1__exon2_+__ali.fasta	733	893	16	62.2
rpoC1__exon2_-_--rpoC2_+__ali.fasta	173	757	20	58.5
rpoC2_-_--rps2_+__ali.fasta	196	1434	2	65.2
rps12__exon2_-_--rps12__exon3_+__ali.fasta	537	61	1	60.4
rps12__exon2_+_--trnV-GAC_+__ali.fasta	1849	1111	8	59.3
rps12__exon3_-_--rps7_+__ali.fasta	58	0	0	60.3
rps14_-_--trnfM-CAU_+__ali.fasta	154	0	3	62
rps15_+_--ycf1_-__ali.fasta	415	2154	12	70.1
rps16__exon1_-_--rps16__exon2_+__ali.fasta	858	1004	13	64.8
rps16__exon1_+_--trnQ-UUG_-__ali.fasta	1979	6395	39	65.4
rps16__exon2_-_--trnK-UUU__exon1_+__ali.fasta	976	9598	32	68.3
rps4_-_--trnS-GGA_-__ali.fasta	290	510	17	62.3
rps4_+_--trnT-UGU_-__ali.fasta	342	732	5	70.4
rrn16_-_--trnI-GAU__exon1_+__ali.fasta	249	0	1	46.2
rrn16_+_--trnV-GAC_-__ali.fasta	233	305	0	53.9
rrn16_ali.fasta	1491	0	3	43.3
rrn23_-_--rrn45_+__ali.fasta	105	427	0	39.8
rrn23_+_--trnA-UGC__exon2_-__ali.fasta	159	7	1	55.7
rrn23_ali.fasta	2811	434	4	45.3
rrn45_-_--rrn5_+__ali.fasta	221	62	0	55.5
rrn45_ali.fasta	103	0	0	50.5
rrn5_-_--trnR-ACG_+__ali.fasta	232	61	1	56.8
rrn5_ali.fasta	122	2	1	46.8
trnA-UGC__exon1_-_--trnA-UGC__exon2_+__ali.fasta	798	0	0	48.7
trnA-UGC__exon1_+_--trnI-GAU__exon2_-__ali.fasta	64	0	0	43.8
trnA-UGC_ali.fasta	73	0	0	43.8
trnC-GCA_ali.fasta	81	600	0	38.2
trnD-GUC_+_--trnY-GUA_-__ali.fasta	332	1241	5	67.2
trnD-GUC_ali.fasta	74	0	1	36.6
trnE-UUC_-_--trnY-GUA_+__ali.fasta	54	47	3	62
trnE-UUC_+_--trnT-GGU_+__ali.fasta	755	1784	16	66.2
trnE-UUC_ali.fasta	73	2	0	42.5
trnF-GAA_+_--trnL-UAA__exon2_-__ali.fasta	363	960	5	64.7
trnF-GAA_ali.fasta	73	0	0	49.3
trnfM-CAU_ali.fasta	74	0	0	44.6
trnG-GCC_-_--trnfM-CAU_-__ali.fasta	163	257	15	66.4
trnG-GCC_ali.fasta	71	0	0	47.9
trnG-UCC__exon1_-_--trnG-UCC__exon2_+__ali.fasta	773	794	17	66.6
trnG-UCC__exon1_+_--trnS-GCU_+__ali.fasta	853	2100	15	64.5
trnG-UCC__exon2_-_--trnR-UCU_+__ali.fasta	126	180	4	73.9
trnG-UCC_ali.fasta	72	60	0	47.9
trnH-GUG_-_--trnL-CAA_-__ali.fasta	3552	2635	6	60.9
trnH-GUG_ali.fasta	75	60	0	43.2
trnI-CAU_+_--ycf2_+__ali.fasta	83	0	2	61.4
trnI-CAU_ali.fasta	74	0	1	52.7
trnI-GAU__exon1_-_--trnI-GAU__exon2_+__ali.fasta	940	60	0	51
trnI-GAU_ali.fasta	77	0	0	40.3
trnK-UUU_ali.fasta	72	0	0	44.4
trnL-CAA_-_--ycf2_-__ali.fasta	339	354	1	56.8
trnL-CAA_ali.fasta	81	0	0	49.4
trnL-UAA__exon1_-_--trnL-UAA__exon2_+__ali.fasta	497	1080	5	63.9
trnL-UAA__exon1_+_--trnT-UGU_+__ali.fasta	608	3908	10	66.9
trnL-UAA_ali.fasta	85	0	0	51.8
trnL-UAG_ali.fasta	85	305	0	42.7
trnM-CAU_+_--trnV-UAC__exon1_+__ali.fasta	196	678	6	63.1
trnM-CAU_ali.fasta	73	2	0	57.5
trnN-GUU_-_--trnR-ACG_-__ali.fasta	626	1886	4	57.3
trnN-GUU_+_--ycf1_+__ali.fasta	377	0	0	61.3
trnN-GUU_ali.fasta	72	0	0	47.2
trnP-UGG_-_--trnW-CCA_+__ali.fasta	153	0	1	64.6
trnP-UGG_ali.fasta	74	0	0	51.4
trnQ-UUG_ali.fasta	73	60	0	40.3
trnR-ACG_ali.fasta	74	0	0	37.8
trnR-UCU_ali.fasta	72	0	0	56.9
trnS-GCU_ali.fasta	88	0	1	47.7
trnS-GGA_+_--ycf3__exon1_+__ali.fasta	833	1483	20	68.1
trnS-GGA_ali.fasta	87	0	0	49.4
trnS-UGA_ali.fasta	93	0	1	52.6
trnT-GGU_ali.fasta	72	0	0	52.8
trnT-UGU_ali.fasta	73	60	0	45.8
trnV-GAC_ali.fasta	72	0	0	51.4
trnV-UAC__exon1_-_--trnV-UAC__exon2_+__ali.fasta	600	699	7	59.8
trnV-UAC_ali.fasta	76	120	0	48.7
trnW-CCA_ali.fasta	74	0	1	48.6
trnY-GUA_ali.fasta	90	368	0	44.1
ycf3__exon1_-_--ycf3__exon2_+__ali.fasta	756	1367	10	59.3
ycf3__exon2_-_--ycf3__exon3_+__ali.fasta	741	675	7	63.6
