# Supplementary material for: Plastid phylogenomics of tribe Perseeae (Lauraceae) yields insights into the evolution of East Asian subtropical evergreen broad-leaved forests
Source: BMC Plant Biol. 2022 Jan 13;22:32. doi: 10.1186/s12870-021-03413-8 (PMC8756638; doi:10.1186/s12870-021-03413-8)
Supplement: Supplementary file 18 — Additional file 18: Table S3. The stem age of tribe Perseeae under different scenarios. The node numbers in the table correspond to node numbers in Figs. 2 and S12. [file 12870_2021_3413_MOESM18_ESM.xlsx]

## Sheet: Sheet1
Scenario	Secondary calibration point	N. tetrasporangiata	A. changchangensis	M. maomingensis	Estimated stem age of Perseeae (Ma)
Scenario 1	node 6	node 5	node 2	\	62.55 (95% HPD: 52.37-71.8)
Scenario 2	node 6	node 5	node 3	\	60.94 (95% HPD: 51.59-70.9)
Scenario 3	node 6	node 5	node 4	\	54.80 (95% HPD: 46.0-64.57)
Scenario 4	node 6	node 5	\	node 2	60.72 (95% HPD: 50.25-70.19)
Scenario 5	node 6	node 5	\	node 3	57.69 (95% HPD: 46.96-68.39)
Scenario 6	node 6	node 5	node 4	node 3	56.50 (95% HPD: 45.87-66.57)
