# Supplementary material for: Plastid phylogenomics of tribe Perseeae (Lauraceae) yields insights into the evolution of East Asian subtropical evergreen broad-leaved forests
Source: BMC Plant Biol. 2022 Jan 13;22:32. doi: 10.1186/s12870-021-03413-8 (PMC8756638; doi:10.1186/s12870-021-03413-8)
Supplement: Supplementary file 19 — Additional file 19: Table S4. The vegetation types of 52 sampled species in tribe Perseeae. Tropical forests, subtropical EBLFs, southeastern evergreen forests in North America are coded as 0, 1, and 2, respectively. Species distributed in both tropical forests and subtropical EBLFs is coded as 3. [file 12870_2021_3413_MOESM19_ESM.xlsx]

## Sheet: Sheet1
Taxa	Vegetation_type	Code
Alseodaphne gracilis	Tropical forests	0
Alseodaphne huanglianshanensis	Tropical forests	0
Alseodaphne semecarpifolia	Tropical forests	0
Alseodaphne yunnanensis	Tropical forests	0
Alseodaphnopsis andersonii	Tropical forests	0
Alseodaphnopsis hainanensis	Tropical forests	0
Alseodaphnopsis petiolaris	Tropical forests	0
Alseodaphnopsis rugosa	Tropical forests	0
Alseodaphnopsis sichourensis	Tropical forests	0
Dehaasia incrassata	Tropical forests	0
Machilus balansae	Tropical forests	0
Machilus bonii	Tropical forests	0
Machilus melanophylla	Tropical forests	0
Nothaphoebe umbelliflora	Tropical forests	0
Persea americana	Tropical forests	0
Phoebe glaucophylla	Tropical forests	0
Phoebe macrocarpa	Tropical forests	0
Machilus calcicola	Subtropical EBLFs	1
Machilus chayuensis	Subtropical EBLFs	1
Machilus chekiangensis	Subtropical EBLFs	1
Machilus chienkweiensis	Subtropical EBLFs	1
Machilus faberi	Subtropical EBLFs	1
Machilus leptophylla	Subtropical EBLFs	1
Machilus lichuanensis	Subtropical EBLFs	1
Machilus phoenicis	Subtropical EBLFs	1
Machilus thunbergii	Subtropical EBLFs	1
Nothaphoebe cavaleriei	Subtropical EBLFs	1
Phoebe bournei	Subtropical EBLFs	1
Phoebe chekiangensis	Subtropical EBLFs	1
Phoebe crassipedicella	Subtropical EBLFs	1
Phoebe formosana	Subtropical EBLFs	1
Phoebe hunanensis	Subtropical EBLFs	1
Phoebe neuranthoides	Subtropical EBLFs	1
Phoebe zhennan	Subtropical EBLFs	1
Persea borbonia	Southeastern evergreen forests in North America	2
Machilus breviflora	Tropical forests, Subtropical EBLFs	3
Machilus fasciculata	Tropical forests, Subtropical EBLFs	3
Machilus gamblei	Tropical forests, Subtropical EBLFs	3
Machilus grijsii	Tropical forests, Subtropical EBLFs	3
Machilus ichangensis	Tropical forests, Subtropical EBLFs	3
Machilus kwangtungensis	Tropical forests, Subtropical EBLFs	3
Machilus minutiflora	Tropical forests, Subtropical EBLFs	3
Machilus oreophila	Tropical forests, Subtropical EBLFs	3
Machilus robusta	Tropical forests, Subtropical EBLFs	3
Machilus tenuipilis	Tropical forests, Subtropical EBLFs	3
Machilus versicolora	Tropical forests, Subtropical EBLFs	3
Machilus yunnanensis	Tropical forests, Subtropical EBLFs	3
Phoebe calcarea	Tropical forests, Subtropical EBLFs	3
Phoebe lanceolata	Tropical forests, Subtropical EBLFs	3
Phoebe neurantha	Tropical forests, Subtropical EBLFs	3
Phoebe puwenensis	Tropical forests, Subtropical EBLFs	3
Phoebe sheareri	Tropical forests, Subtropical EBLFs	3
