# Supplementary material for: Plastid phylogenomics of tribe Perseeae (Lauraceae) yields insights into the evolution of East Asian subtropical evergreen broad-leaved forests
Source: BMC Plant Biol. 2022 Jan 13;22:32. doi: 10.1186/s12870-021-03413-8 (PMC8756638; doi:10.1186/s12870-021-03413-8)
Supplement: Supplementary file 20 — Additional file 20: Table S5. Model selection results inferred from geiger R package. AIC, Akaike Information Criterion. [file 12870_2021_3413_MOESM20_ESM.xlsx]

## Sheet: Sheet1
Model	loglikelihood	number of parameters	AIC
ER	-69.6574	1	141.315
SYM	-44.0926	6	100.185
ARD	-43.6831	12	111.366
