# Supplementary material for: Plastid phylogenomics of tribe Perseeae (Lauraceae) yields insights into the evolution of East Asian subtropical evergreen broad-leaved forests
Source: BMC Plant Biol. 2022 Jan 13;22:32. doi: 10.1186/s12870-021-03413-8 (PMC8756638; doi:10.1186/s12870-021-03413-8)
Supplement: Supplementary file 21 — Additional file 21: Table S6. The newly sequenced species of tribe Perseeae and outgroups. [file 12870_2021_3413_MOESM21_ESM.xlsx]

## Sheet: Sheet1
Taxon	Tribe	Herbarium	Voucher	Identified by	Geographic origin	Genbank accession number	SRA accession number	Plastome length	Size of raw data (G)	Mean assembly coverage	Sequencing platform	Pair-end reads length
Machilus kwangtungensis Yen C. Yang	Perseeae	IBSC	18207	Tian-Wen Xiao	Dinghu mountain, Guangdong, China	MW801280	SRR15566200	152646	1.85	211	Illumina X ten	151
Machilus breviflora (Benth.) Hemsl.	Perseeae	IBSC	105090	Tian-Wen Xiao	Chebaling, Guangdong, China	MW801053	SRR15566196	152634	1.62	239	Illumina X ten	151
Phoebe sp.	Perseeae	IBSC	2207187	Tian-Wen Xiao	Chebaling, Guangdong, China	MW801058	SRR15566195	152884	1.59	278	Illumina X ten	151
Machilus grijsii Hance	Perseeae	IBSC	2520011	Tian-Wen Xiao	Chebaling, Guangdong, China	MZ433392	SRR15566194	152647	1.02	118	Illumina X ten	151
Machilus thunbergii Siebold & Zucc.	Perseeae	IBSC	BSZ177	Tian-Wen Xiao	Baishanzu, Zhejiang, China	MZ433400	SRR15566193	152617	1.02	148	Illumina X ten	151
Phoebe neurantha (Hemsl.) Gamble	Perseeae	IBSC	CFL3673	Tian-Wen Xiao	Puan, Guizhou, China	MZ433413	SRR15566192	152815	1.03	86	Illumina X ten	151
Machilus chienkweiensis S.K. Lee	Perseeae	IBSC	CFL3975	Tian-Wen Xiao	Libo, Guizhou, China	MZ433389	SRR15566232	152648	1.17	165	Illumina X ten	151
Machilus chayuensis S.K. Lee	Perseeae	IBSC	ge031	Tian-Wen Xiao	Motuo, Tibet, China	MZ433387	SRR15566234	152600	2.34	371	Illumina X ten	151
Phoebe bournei (Hemsl.) Yen C. Yang	Perseeae	IBSC	GL072	Tian-Wen Xiao	Guilin Botanical Garden, Guangxi, China	MZ433403	SRR15566231	152831	1.16	118	Illumina X ten	151
Phoebe macrocarpa C.Y. Wu	Perseeae	IBSC	GL204	Tian-Wen Xiao	Guilin Botanical Garden, Guangxi, China	MZ433412	SRR15566230	152750	1.15	177	Illumina X ten	151
Phoebe chekiangensis P.T. Li	Perseeae	IBSC	GL214	Tian-Wen Xiao	Guilin Botanical Garden, Guangxi, China	MZ433405	SRR15566229	152871	1.16	58	Illumina X ten	151
Machilus calcicola C.J. Qi	Perseeae	IBSC	GL378	Tian-Wen Xiao	Guilin Botanical Garden, Guangxi, China	MZ433386	SRR15566228	152628	1.14	150	Illumina X ten	151
Machilus leptophylla Hand.-Mazz.	Perseeae	IBSC	GTS012	Tian-Wen Xiao	Gutian mountain, Zhejiang, China	MW801093	SRR15566227	152627	3.52	466	Illumina X ten	151
Phoebe hunanensis Hand.-Mazz.	Perseeae	IBSC	HZ134	Tian-Wen Xiao	Hangzhou Botanical Garden, Zhejiang, China	MZ433409	SRR15566226	152771	1.15	56	Illumina X ten	151
Phoebe formosana (Hayata) Hayata	Perseeae	IBSC	HZ400	Tian-Wen Xiao	Hangzhou Botanical Garden, Zhejiang, China	MZ433407	SRR15566225	152698	1.15	27	Illumina X ten	151
Machilus oreophila Hance	Perseeae	IBSC	HZ439	Tian-Wen Xiao	Hangzhou Botanical Garden, Zhejiang, China	MZ433397	SRR15566224	152684	1.13	34	Illumina X ten	151
Machilus chekiangensis S.K. Lee	Perseeae	IBSC	HZ446	Tian-Wen Xiao	Hangzhou Botanical Garden, Zhejiang, China	MZ433388	SRR15566223	152623	1.13	257	Illumina X ten	151
Nothaphoebe cavaleriei (Lévl.) Yang	Perseeae	IBSC	LB0371	Tian-Wen Xiao	Maolan, Guizhou, China	MZ433402	SRR15566221	152727	1.02	20	Illumina X ten	151
Phoebe glaucophylla H.W. Li	Perseeae	IBSC	NG086	Tian-Wen Xiao	Nonggang, Guangxi, China	MZ433408	SRR15566220	152859	1.11	367	Illumina X ten	151
Machilus phoenicis Dunn	Perseeae	IBSC	NP120	Tian-Wen Xiao	Fuzhou Botanical Garden, Fujian, China	MW801279	SRR15566219	152647	2.08	306	Illumina X ten	151
Machilus versicolora S.K. Lee & F.N. Wei	Perseeae	IBSC	NP211	Tian-Wen Xiao	Fuzhou Botanical Garden, Fujian, China	MZ433401	SRR15566218	152610	1.11	125	Illumina X ten	151
Alseodaphnopsis andersonii (King ex Hook. f.) H. W. Li & J. Li	Perseeae	IBSC	PX134	Tian-Wen Xiao	Pingxiang, Guangxi, China	MZ433381	SRR15566217	152795	1.12	198	Illumina X ten	151
Phoebe crassipedicella S.K. Lee & F.N. Wei	Perseeae	IBSC	S108	Tian-Wen Xiao	Hechi, Guangxi, China	MZ433406	SRR15566222	152784	2.38	118	Illumina X ten	151
Phoebe calcarea S.K. Lee & F.N. Wei	Perseeae	IBSC	S24	Tian-Wen Xiao	Hechi, Guangxi, China	MZ433404	SRR15566233	152851	2.36	145	Illumina X ten	151
Cinnamomum migao H.W.Li	Cinnamomeae	IBSC	S68	Tian-Wen Xiao	Hechi, Guangxi, China	MZ433384	SRR15566211	152711	2.34	893	Illumina X ten	151
Phoebe neuranthoides S.K. Lee & F.N. Wei	Perseeae	IBSC	SN028	Tian-Wen Xiao	Chenggu, Shaanxi, China	MZ433414	SRR15566216	152880	1.02	60	Illumina X ten	151
Machilus ichangensis Rehder & E.H. Wilson	Perseeae	IBSC	WBGQXJ063	Tian-Wen Xiao	Sangzhi, Hunan, China	MW800919	SRR15566215	152626	1.92	382	Illumina X ten	151
Sassafras tzumu (Hemsl.) Hemsl.	Cinnamomeae	IBSC	WBGQXJ079	Tian-Wen Xiao	Sangzhi, Hunan, China	MW800928	SRR15566214	151780	1.88	306	Illumina X ten	151
Machilus faberi Hemsl.	Perseeae	IBSC	wh034	Tian-Wen Xiao	Wuhan Botanical Garden, Hubei, China	MZ433390	SRR15566213	152637	1.05	141	Illumina X ten	151
Phoebe sp.	Perseeae	IBSC	wh051	Tian-Wen Xiao	Wuhan Botanical Garden, Hubei, China	MZ433416	SRR15566212	152814	1.03	45	Illumina X ten	151
Machilus lichuanensis W.C. Cheng	Perseeae	IBSC	wh371	Tian-Wen Xiao	Wuhan Botanical Garden, Hubei, China	MZ433393	SRR15566210	152618	1.02	83	Illumina X ten	151
Phoebe hunanensis Hand.-Mazz.	Perseeae	IBSC	wh376	Tian-Wen Xiao	Wuhan Botanical Garden, Hubei, China	MZ433410	SRR15566209	152798	1.06	47	Illumina X ten	151
Machilus minutiflora (H.W. Li) L. Li, J. Li & H.W. Li	Perseeae	IBSC	XTBGLQM0129	Tian-Wen Xiao	Menghai, Yunnan, China	MZ433395	SRR15566208	152776	1.05	121	Illumina X ten	151
Machilus robusta W.W. Sm.	Perseeae	IBSC	XTBGLQM0148	Tian-Wen Xiao	Menghai, Yunnan, China	MZ433398	SRR15566207	152629	1.52	283	Illumina X ten	151
Machilus bonii Lecomte	Perseeae	IBSC	XTBGLQM0365	Tian-Wen Xiao	Menghai, Yunnan, China	MZ433385	SRR15566206	152641	1.13	108	Illumina X ten	151
Machilus minutiflora (H.W. Li) L. Li, J. Li & H.W. Li	Perseeae	IBSC	XTBGLQM0568	Tian-Wen Xiao	Honghe, Yunnan, China	MZ433396	SRR15566205	152783	1.35	135	Illumina X ten	151
Phoebe puwenensis W.C. Cheng	Perseeae	IBSC	XTBGLQM0611	Tian-Wen Xiao	Menghai, Yunnan, China	MZ433415	SRR15566204	152746	1.72	189	Illumina X ten	151
Alseodaphnopsis petiolaris (Meisn.) H. W. Li & J. Li	Perseeae	IBSC	XTBGLQM0631	Tian-Wen Xiao	Menghai, Yunnan, China	MZ433382	SRR15566203	152773	1.68	342	Illumina X ten	151
Phoebe lanceolata (Nees) Nees	Perseeae	IBSC	XTBGLQM0635	Tian-Wen Xiao	Menghai, Yunnan, China	MZ433411	SRR15566202	152809	1.67	130	Illumina X ten	151
Machilus melanophylla H.W. Li	Perseeae	IBSC	XTBGLQM0710	Tian-Wen Xiao	Menghai, Yunnan, China	MZ433394	SRR15566201	152719	1.8	585	Illumina X ten	151
Machilus tenuipilis H.W. Li	Perseeae	IBSC	XTBGLQM0738	Tian-Wen Xiao	Menghai, Yunnan, China	MZ433399	SRR15566199	152660	1.3	165	Illumina X ten	151
Alseodaphnopsis sichourensis (H. W. Li) H. W. Li & J. Li	Perseeae	IBSC	XTBGLQM0753	Tian-Wen Xiao	Menghai, Yunnan, China	MZ433383	SRR15566198	152920	1.24	191	Illumina X ten	151
Machilus gamblei King ex Hook. f.	Perseeae	IBSC	XTBGLQM1102	Tian-Wen Xiao	Ailao mountain, Yunnan, China	MZ433391	SRR15566197	152589	1.12	197	Illumina X ten	151
