# Supplementary material for: Plastid phylogenomics of tribe Perseeae (Lauraceae) yields insights into the evolution of East Asian subtropical evergreen broad-leaved forests
Source: BMC Plant Biol. 2022 Jan 13;22:32. doi: 10.1186/s12870-021-03413-8 (PMC8756638; doi:10.1186/s12870-021-03413-8)
Supplement: Supplementary file 22 — Additional file 22: Table S7. The downloaded plastomes of Lauraceae. [file 12870_2021_3413_MOESM22_ESM.xlsx]

## Sheet: Sheet1
Taxon	Accession number	Database	Tribe	Family
Alseodaphne gracilis Kosterm.	MG407593	NCBI	Perseeae	Lauraceae
Alseodaphne huanglianshanensis H.W.Li & Y.M.Shui	MG407594	NCBI	Perseeae	Lauraceae
Alseodaphne semecarpifolia Nees	MG407595	NCBI	Perseeae	Lauraceae
Alseodaphnopsis hainanensis (Merr.) H. W. Li & J. Li	LAU00036	LCGDB	Perseeae	Lauraceae
Alseodaphnopsis rugosa (Merr. & Chun) H. W. Li & J. Li	LAU00037	LCGDB	Perseeae	Lauraceae
Alseodaphne yunnanensis Kosterm.	LAU00038	LCGDB	Perseeae	Lauraceae
Beilschmiedia pauciflora H.W.Li	MF939347	NCBI	Cryptocaryeae	Lauraceae
Beilschmiedia tungfangensis S.K.Lee & L.F.Lau	MF939348	NCBI	Cryptocaryeae	Lauraceae
Caryodaphnopsis henryi Airy Shaw	MF939346	NCBI	Caryodaphnopsideae	Lauraceae
Caryodaphnopsis malipoensis Bing Liu, Y. Yang & K.P.Ma	MF939343	NCBI	Caryodaphnopsideae	Lauraceae
Cinnamomum parthenoxylon (Jack) Meisn.	MH050971	NCBI	Cinnamomeae	Lauraceae
Cinnamomum verum J.Presl	KY635878	NCBI	Cinnamomeae	Lauraceae
Dehaasia incrassata (Jack) Kosterm.	LAU00052	LCGDB	Perseeae	Lauraceae
Eusideroxylon zwageri Teijsm. & Binn.	MF939351	NCBI	Cryptocaryeae	Lauraceae
Laurus nobilis L.	KY085912	NCBI	Laureae	Lauraceae
Lindera glauca (Siebold & Zucc.) Blume	MF188124	NCBI	Laureae	Lauraceae
Lindera latifolia Hook. f.	MH220733	NCBI	Laureae	Lauraceae
Lindera nacusua (D. Don) Merr.	MH220736	NCBI	Laureae	Lauraceae
Litsea coreana H.Lév.	MG581436	NCBI	Laureae	Lauraceae
Litsea japonica (Thunb.) Juss.	MG581454	NCBI	Laureae	Lauraceae
Machilus balansae (Airy Shaw) F.N.Wei & S.C.Tang	KT348517	NCBI	Perseeae	Lauraceae
Machilus fasciculata H.W. Li	LAU00066	LCGDB	Perseeae	Lauraceae
Machilus yunnanensis Lecomte	KT348516	NCBI	Perseeae	Lauraceae
Nectandra angustifolia (Schrad.) Nees & Mart.	MF939340	NCBI	Cinnamomeae	Lauraceae
Neocinnamomum delavayi (Lecomte) H. Liu	LC213014	NCBI	Neocinnamomeae	Lauraceae
Neocinnamomum lecomtei H. Liu	MF939345	NCBI	Neocinnamomeae	Lauraceae
Neocinnamomum mekongense (Hand.-Mazz.) Kosterm.	MF686120	NCBI	Neocinnamomeae	Lauraceae
Neolitsea oblongifolia Merr. & Chun	LAU00071	LCGDB	Laureae	Lauraceae
Nothaphoebe umbelliflora (Blume) Blume	LAU00072	LCGDB	Perseeae	Lauraceae
Persea americana Mill.	KX437771	NCBI	Perseeae	Lauraceae
Persea americana Mill.	LAU00073	LCGDB	Perseeae	Lauraceae
Persea borbonia (L.) Spreng.	LAU00074	LCGDB	Perseeae	Lauraceae
Phoebe hunanensis Hand.-Mazz.	MT246867	NCBI	Perseeae	Lauraceae
Phoebe sheareri (Hemsl.) Gamble	KX437773	NCBI	Perseeae	Lauraceae
Phoebe zhennan S.K. Lee & F.N. Wei	MF315089	NCBI	Perseeae	Lauraceae
Note: LCGDB refers to Lauraceae Chloroplast Genome Database (https://lcgdb.wordpress.com/). Sequences from LCGDB were provided by Y. Song.
